# Supplementary material for: High polymorphism detected by massively parallel sequencing of autosomal STRs using old blood samples from a Chinese Han population
Source: Sci Rep. 2019 Dec 12;9:18959. doi: 10.1038/s41598-019-55282-9 (PMC6908607; doi:10.1038/s41598-019-55282-9)
Supplement: Supplementary file 4 — Supplementary information 4 [file 41598_2019_55282_MOESM4_ESM.zip]

Archive with 27 entries (26 files):
- supporting file2(sanger sequencing result)/
- supporting file2(sanger sequencing result)/1-1_M13F_TSS20171222-012-1562_A07(D18S51-15).seq
- supporting file2(sanger sequencing result)/1-1_M13F_TSS20171222-012-1562_A07.ab1
- supporting file2(sanger sequencing result)/1-2_M13F_TSS20171222-012-1562_B07(clone vector).seq
- supporting file2(sanger sequencing result)/1-2_M13F_TSS20171222-012-1562_B07.ab1
- supporting file2(sanger sequencing result)/1-3_M13F_TSS20171222-012-1562_C12(18S51).seq
- supporting file2(sanger sequencing result)/1-3_M13F_TSS20171222-012-1562_C12.ab1
- supporting file2(sanger sequencing result)/1-4_M13F_TSS20171222-012-1562_D12(D18S51).seq
- supporting file2(sanger sequencing result)/1-4_M13F_TSS20171222-012-1562_D12.ab1
- supporting file2(sanger sequencing result)/1-5_M13F_TSS20171222-012-1562_E07(D18S51).seq
- supporting file2(sanger sequencing result)/1-5_M13F_TSS20171222-012-1562_E07.ab1
- supporting file2(sanger sequencing result)/1-6_M13F_TSS20171222-012-1562_F07(D18S51-15).seq
- supporting file2(sanger sequencing result)/1-6_M13F_TSS20171222-012-1562_F07.ab1
- supporting file2(sanger sequencing result)/1-7_M13F_TSS20171222-012-1562_G07(D18S51-18).seq
- supporting file2(sanger sequencing result)/1-7_M13F_TSS20171222-012-1562_G07.ab1
- supporting file2(sanger sequencing result)/1-8_M13F_TSS20171222-012-1562_H07(D18S51-15).seq
- supporting file2(sanger sequencing result)/1-8_M13F_TSS20171222-012-1562_H07.ab1
- supporting file2(sanger sequencing result)/1-_M13F_18S51-15_B03(D18S51).seq
- supporting file2(sanger sequencing result)/1-_M13F_TSS20171214-012-0863_B03.ab1
- supporting file2(sanger sequencing result)/1-_M13F_TSS20171214-012-0863_C03(D18S51).seq
- supporting file2(sanger sequencing result)/1-_M13F_TSS20171214-012-0863_C03.ab1
- supporting file2(sanger sequencing result)/3-6_M13F_TSS20171222-012-1562_D08(D7S820,10.1).seq
- supporting file2(sanger sequencing result)/3-6_M13F_TSS20171222-012-1562_D08.ab1
- supporting file2(sanger sequencing result)/3-7_M13F_TSS20171222-012-1562_E08(D7S820,12).seq
- supporting file2(sanger sequencing result)/3-7_M13F_TSS20171222-012-1562_E08.ab1
- supporting file2(sanger sequencing result)/3-_M13F_TSS20171214-012-0863_D03(D7S820).seq
- supporting file2(sanger sequencing result)/3-_M13F_TSS20171214-012-0863_D03.ab1
