# Supplementary material for: High polymorphism detected by massively parallel sequencing of autosomal STRs using old blood samples from a Chinese Han population
Source: Sci Rep. 2019 Dec 12;9:18959. doi: 10.1038/s41598-019-55282-9 (PMC6908607; doi:10.1038/s41598-019-55282-9)
Supplement: Supplementary file 4 — Supplementary information 4 [file 41598_2019_55282_MOESM4_ESM.zip › supporting file2(sanger sequencing result)/3-6_M13F_TSS20171222-012-1562_D08(D7S820,10.1).seq]

AGGAAACTACTATAGGGCGATTGATTTAGCGGCCGCGAATTGGCCCTTTGGGTCAAGTGGTTCTCCTGCCCCAGCCTCCTGAGTAGCTGGGACTACAGGCATGTGCTACTGCATCCAGCTAATTTTTGTATTTTTTTTAGAGACGGGGTTTCACCATGTTGGTCAGGCTGACTATGGAGTTATTTTAAGGTTAATATATACAAAGGGTATGATAGAACACTTGTCATAGTTTAGAACGAACTAACGATAGATAGATAGATAGATAGATAGATAGATAGATAGATAGACAGATTGATAGTTTTTTTTTTATCTCACTAAATAGTCTATAGTAAACATTTAATTACCAATATTTGGTGCAATTCTGTCAATGAGGATAAATGTGGAATCGTTATAATTCTTAAGAATATATATTCCCTCTGAGTTTTTGATACCTCAGATTTTAAGACCTCACAATTATCTCATAAGGCTAAAAATCAATCATATTTTGAGGATCAACTTATGGTATTTTTGCCTGTTTTTATTCCTTCTGGTGTGAAAACTGATGCCTTCAAGGGCCAATTCGTTTAAACCTGCAGGACTAGTCCCTTTAGTGAGGGTTAATTCTGAGCTTGGCGTAATCATGGTCATAGCTGTTTCCTGTGTGAAATTGTTATCCGCTCACAATTCCACACAACATACGAGCCGGAAGCATAAAGTGTAAAGCCTGGGGTGCCTAATGAGTGAGCTAACTCACATTAATTGCGTTGCGCTCACTGCCCGCTTTCCAGTCGGGAAACCTGTCGTGCCAGCTGCATTAATGAATCGGCCAACGCGCGGGGAGAGGCGGTTTGCGTATTGGGCGCTCTTCCGCTTCCTCGCTCACTGACTCGCTGCGCTCGGTCGTTCGGCTGCGGCGAGCGGTATCAGCTCACTCAAAGGCGGTAATACGGTTATCCACAGAATCAGGGGATAACGCAGGAAAGAACTTGTGAGCAAAAGGCCAGCAAAAGGCCAGGAACCGTAAAAAGGCCGCGTTGCTGGCGTT
