# Supplementary material for: High polymorphism detected by massively parallel sequencing of autosomal STRs using old blood samples from a Chinese Han population
Source: Sci Rep. 2019 Dec 12;9:18959. doi: 10.1038/s41598-019-55282-9 (PMC6908607; doi:10.1038/s41598-019-55282-9)
Supplement: Supplementary file 6 — Supplementary information 6 [file 41598_2019_55282_MOESM6_ESM.xlsx]

## Sheet: FF
	4503		4574		4575		4727		4729		4730		4734		4797		4799		4804		4813		4816		4821		4822		4823		4824		4825		4826		4827		4829		4830		4831		4833		4834		4835
	CE	NGS	CE	NGS	CE	NGS	CE	NGS	CE	NGS	CE	NGS	CE	NGS	CE	NGS	CE	NGS	CE	NGS	CE	NGS	CE	NGS	CE	NGS	CE	NGS	CE	NGS	CE	NGS	CE	NGS	CE	NGS	CE	NGS	CE	NGS	CE	NGS	CE	NGS	CE	NGS	CE	NGS	CE
4503	0	0	16	18	10	13	14	16	13	14	13	14	7	9	10	15	14	17	10	16	13	16	12	16	7	12	8	10	12	15	13	18	15	16	13	18	14	17	14	15	18	21	10	15	12	17	14	17	13
4574	16	18	0	0	11	14	10	12	11	15	15	18	16	17	14	20	13	15	9	18	17	18	14	19	14	15	13	18	15	20	14	17	10	15	7	14	9	15	13	16	11	17	11	13	11	17	8	14	12
4575	10	13	11	14	0	0	10	11	10	11	11	15	11	11	12	16	10	14	9	14	9	12	10	13	8	12	13	14	6	11	14	16	15	17	11	12	10	11	10	14	11	13	9	11	13	17	13	16	7
4727	14	16	10	12	10	11	0	0	10	10	15	17	9	9	11	13	15	17	12	15	10	11	10	13	12	14	12	12	10	13	14	14	17	18	10	12	10	11	11	13	7	8	10	12	14	16	14	16	11
4729	13	14	11	15	10	11	10	10	0	0	14	16	10	10	11	14	16	18	10	17	13	13	11	14	10	12	12	13	11	14	14	16	11	14	13	16	10	14	13	15	15	16	9	11	13	16	13	17	11
4730	13	14	15	18	11	15	15	17	14	16	0	0	17	18	12	16	14	17	11	14	17	20	16	19	15	17	13	15	13	16	17	20	8	13	11	14	15	17	15	17	16	19	12	15	17	21	17	19	9
4734	7	9	16	17	11	11	9	9	10	10	17	18	0	0	12	15	15	18	10	13	11	12	13	16	8	12	11	11	10	14	12	14	18	19	14	16	11	12	11	15	14	15	11	11	14	17	11	14	13
4797	10	15	14	20	12	16	11	13	11	14	12	16	12	15	0	0	16	21	11	16	10	15	12	19	10	16	9	12	15	20	15	16	15	20	13	16	10	15	12	13	13	17	8	11	14	17	16	20	10
4799	14	17	13	15	10	14	15	17	16	18	14	17	15	18	16	21	0	0	13	19	14	19	19	22	15	16	15	18	11	16	18	21	12	17	13	18	11	17	13	16	14	19	12	16	12	15	15	21	16
4804	10	16	9	18	9	14	12	15	10	17	11	14	10	13	11	16	13	19	0	0	10	14	13	19	11	17	7	9	11	18	14	16	14	20	11	13	11	14	13	20	14	18	10	11	14	20	12	15	14
4813	13	16	17	18	9	12	10	11	13	13	17	20	11	12	10	15	14	19	10	14	0	0	6	10	12	17	12	13	9	14	15	17	17	19	17	18	13	14	12	16	10	14	13	15	13	16	12	14	12
4816	12	16	14	19	10	13	10	13	11	14	16	19	13	16	12	19	19	22	13	19	6	10	0	0	15	18	10	12	9	13	14	16	17	19	14	17	14	16	17	17	13	15	11	17	12	13	15	18	11
4821	7	12	14	15	8	12	12	14	10	12	15	17	8	12	10	16	15	16	11	17	12	17	15	18	0	0	12	14	11	14	13	16	16	18	15	20	11	14	14	15	19	21	8	12	13	15	12	17	13
4822	8	10	13	18	13	14	12	12	12	13	13	15	11	11	9	12	15	18	7	9	12	13	10	12	12	14	0	0	12	13	15	15	15	17	10	10	11	11	16	17	15	16	10	11	13	16	13	14	14
4823	12	15	15	20	6	11	10	13	11	14	13	16	10	14	15	20	11	16	11	18	9	14	9	13	11	14	12	13	0	0	14	17	14	17	15	19	13	15	14	17	11	13	8	14	12	14	12	15	8
4824	13	18	14	17	14	16	14	14	14	16	17	20	12	14	15	16	18	21	14	16	15	17	14	16	13	16	15	15	14	17	0	0	22	23	14	17	14	17	16	19	16	16	12	15	17	20	13	16	15
4825	15	16	10	15	15	17	17	18	11	14	8	13	18	19	15	20	12	17	14	20	17	19	17	19	16	18	15	17	14	17	22	23	0	0	12	15	15	18	13	19	18	19	13	14	16	20	15	18	16
4826	13	18	7	14	11	12	10	12	13	16	11	14	14	16	13	16	13	18	11	13	17	18	14	17	15	20	10	10	15	19	14	17	12	15	0	0	10	12	13	17	11	13	12	14	16	19	10	13	12
4827	14	17	9	15	10	11	10	11	10	14	15	17	11	12	10	15	11	17	11	14	13	14	14	16	11	14	11	11	13	15	14	17	15	18	10	12	0	0	13	17	14	15	10	12	10	14	9	14	14
4829	14	15	13	16	10	14	11	13	13	15	15	17	11	15	12	13	13	16	13	20	12	16	17	17	14	15	16	17	14	17	16	19	13	19	13	17	13	17	0	0	14	18	12	15	14	16	13	18	12
4830	18	21	11	17	11	13	7	8	15	16	16	19	14	15	13	17	14	19	14	18	10	14	13	15	19	21	15	16	11	13	16	16	18	19	11	13	14	15	14	18	0	0	13	16	16	18	14	17	12
4831	10	15	11	13	9	11	10	12	9	11	12	15	11	11	8	11	12	16	10	11	13	15	11	17	8	12	10	11	8	14	12	15	13	14	12	14	10	12	12	15	13	16	0	0	12	16	14	16	7
4833	12	17	11	17	13	17	14	16	13	16	17	21	14	17	14	17	12	15	14	20	13	16	12	13	13	15	13	16	12	14	17	20	16	20	16	19	10	14	14	16	16	18	12	16	0	0	13	19	14
4834	14	17	8	14	13	16	14	16	13	17	17	19	11	14	16	20	15	21	12	15	12	14	15	18	12	17	13	14	12	15	13	16	15	18	10	13	9	14	13	18	14	17	14	16	13	19	0	0	15
4835	13	14	12	16	7	9	11	11	11	11	9	13	13	13	10	13	16	18	14	16	12	16	11	13	13	14	14	14	8	9	15	18	16	17	12	15	14	15	12	14	12	14	7	9	14	17	15	17	0
4837	9	17	11	17	8	13	10	14	13	16	13	18	7	12	11	15	11	20	10	14	11	15	11	16	11	15	10	13	12	19	11	15	15	18	9	13	8	13	13	19	15	17	12	16	12	14	14	19	12
4838	12	16	13	17	11	13	11	13	12	13	14	15	15	15	13	18	16	20	13	14	14	17	12	14	14	16	14	16	14	19	18	18	19	22	13	15	13	14	15	17	16	19	15	18	9	16	17	19	14
4839	13	17	13	15	11	15	11	12	12	14	12	15	15	18	11	17	14	16	10	16	12	14	11	14	11	13	10	13	12	15	13	14	14	14	8	13	11	16	14	18	14	15	8	13	11	17	12	16	13
4840	11	14	15	16	10	15	13	14	15	17	12	17	12	14	13	17	12	18	11	14	14	18	12	16	11	13	6	8	11	15	17	18	11	17	8	11	14	17	15	16	17	19	14	17	11	14	15	16	14
4841	12	17	12	17	7	11	8	8	12	12	12	15	12	12	10	16	11	14	10	15	8	11	7	8	11	13	10	12	10	13	12	14	16	19	12	16	7	9	14	14	10	10	10	13	10	11	17	20	12
4847	13	14	11	13	7	9	11	11	11	11	12	15	13	13	12	16	13	17	8	10	11	13	11	14	10	11	11	11	9	12	10	12	15	16	10	13	10	11	13	13	11	12	7	10	11	15	13	17	11
4848	14	17	14	18	12	13	14	15	13	15	13	15	14	15	12	17	16	17	16	17	12	15	13	15	14	17	15	15	13	15	19	20	16	16	12	14	10	11	13	18	15	17	12	14	14	18	13	13	14
4849	10	14	13	18	8	13	8	14	10	16	12	17	12	17	10	19	15	18	10	16	8	13	7	12	12	14	8	12	6	9	14	16	16	19	12	16	12	15	17	19	10	13	11	18	13	16	12	15	13
4851	13	17	12	13	8	11	8	10	11	13	12	15	11	11	12	17	13	15	12	16	8	10	9	13	11	12	12	13	8	13	17	17	15	18	11	13	8	9	13	16	13	15	10	13	12	16	14	16	12
4852	14	18	14	19	12	16	12	14	10	13	15	19	8	10	10	13	15	18	11	14	12	16	13	18	9	14	12	13	14	18	15	18	16	20	14	16	10	12	11	13	14	17	15	17	11	14	11	16	12
4853	11	15	14	17	9	10	9	10	9	11	16	18	8	9	11	14	16	19	10	13	9	12	8	13	10	13	8	9	9	13	15	18	14	18	10	14	12	14	8	12	13	15	9	11	10	12	13	17	12
4854	8	16	10	16	10	12	10	14	14	18	18	21	10	16	11	16	13	18	9	16	9	14	12	17	10	16	10	13	13	18	15	18	15	19	11	13	10	13	13	16	10	14	11	14	11	15	11	17	16
[truncated: 25 more columns]

## Sheet: MM
	4496		4497		4498		4507		4508		4509		4510		4511		4512		4513		4515		4516		4518		4519		4520		4521		4522		4524		4525		4526		4527		4528		4529		4532		4533
	CE	NGS	CE	NGS	CE	NGS	CE	NGS	CE	NGS	CE	NGS	CE	NGS	CE	NGS	CE	NGS	CE	NGS	CE	NGS	CE	NGS	CE	NGS	CE	NGS	CE	NGS	CE	NGS	CE	NGS	CE	NGS	CE	NGS	CE	NGS	CE	NGS	CE	NGS	CE	NGS	CE	NGS	CE
4496	0	0	11	14	14	17	9	15	15	18	13	16	9	10	11	14	11	16	13	17	14	18	12	16	13	19	13	17	9	14	10	15	11	14	9	12	12	18	9	13	11	15	12	18	12	15	14	19	14
4497	11	14	0	0	14	17	10	15	10	17	9	13	11	17	9	13	12	16	16	19	15	21	11	15	12	19	12	15	12	16	14	16	11	15	9	14	16	21	15	17	11	18	11	17	12	17	7	13	14
4498	14	17	14	17	0	0	12	15	13	16	13	15	12	16	16	19	15	19	17	19	19	21	11	12	14	15	15	18	12	13	17	19	9	12	16	18	14	16	16	16	13	14	15	16	12	12	15	17	10
4507	9	15	10	15	12	15	0	0	13	17	6	10	12	15	13	17	8	13	8	13	11	13	8	12	12	15	14	16	11	14	11	14	9	13	10	13	11	14	10	13	8	17	13	16	9	13	10	14	10
4508	15	18	10	17	13	16	13	17	0	0	11	17	12	19	12	16	14	21	10	15	16	19	9	15	11	16	13	18	16	17	15	17	11	19	12	16	12	16	17	17	11	15	16	20	13	20	9	16	13
4509	13	16	9	13	13	15	6	10	11	17	0	0	15	16	10	11	12	15	12	16	12	13	8	12	12	14	14	15	14	15	11	13	12	12	9	10	12	15	10	13	11	16	14	15	7	8	6	12	11
4510	9	10	11	17	12	16	12	15	12	19	15	16	0	0	11	16	11	14	12	16	14	16	10	16	15	22	5	8	11	17	13	16	12	15	9	14	10	13	15	16	15	17	13	19	15	17	15	21	10
4511	11	14	9	13	16	19	13	17	12	16	10	11	11	16	0	0	10	13	13	16	14	16	12	14	14	18	12	16	12	14	11	13	12	16	11	16	10	11	13	15	13	15	11	16	13	17	9	12	12
4512	11	16	12	16	15	19	8	13	14	21	12	15	11	14	10	13	0	0	9	17	11	17	12	16	17	20	15	18	10	15	13	19	13	18	11	16	11	16	12	15	12	17	13	16	12	13	11	15	14
4513	13	17	16	19	17	19	8	13	10	15	12	16	12	16	13	16	9	17	0	0	13	14	12	16	15	19	14	17	10	13	14	17	13	18	14	17	11	15	14	18	12	16	15	18	12	16	13	18	15
4515	14	18	15	21	19	21	11	13	16	19	12	13	14	16	14	16	11	17	13	14	0	0	15	17	14	18	14	16	13	15	11	11	14	18	12	16	12	14	13	14	13	18	13	20	11	11	14	16	19
4516	12	16	11	15	11	12	8	12	9	15	8	12	10	16	12	14	12	16	12	16	15	17	0	0	12	12	15	19	13	13	11	12	8	9	6	11	10	13	14	16	12	13	15	16	10	10	7	10	7
4518	13	19	12	19	14	15	12	15	11	16	12	14	15	22	14	18	17	20	15	19	14	18	12	12	0	0	16	20	15	17	12	16	14	16	12	16	15	17	14	18	9	13	15	17	15	17	14	17	11
4519	13	17	12	15	15	18	14	16	13	18	14	15	5	8	12	16	15	18	14	17	14	16	15	19	16	20	0	0	14	16	15	15	10	15	12	17	12	14	15	15	14	19	12	17	15	16	14	19	12
4520	9	14	12	16	12	13	11	14	16	17	14	15	11	17	12	14	10	15	10	13	13	15	13	13	15	17	14	16	0	0	13	13	9	12	10	15	15	17	11	14	12	14	10	12	12	15	15	17	12
4521	10	15	14	16	17	19	11	14	15	17	11	13	13	16	11	13	13	19	14	17	11	11	11	12	12	16	15	15	13	13	0	0	13	16	12	17	13	14	9	12	11	16	14	18	12	16	14	17	16
4522	11	14	11	15	9	12	9	13	11	19	12	12	12	15	12	16	13	18	13	18	14	18	8	9	14	16	10	15	9	12	13	16	0	0	10	13	12	15	13	16	8	13	8	13	10	12	9	11	9
4524	9	12	9	14	16	18	10	13	12	16	9	10	9	14	11	16	11	16	14	17	12	16	6	11	12	16	12	17	10	15	12	17	10	13	0	0	12	19	15	17	13	18	12	19	10	13	9	14	8
4525	12	18	16	21	14	16	11	14	12	16	12	15	10	13	10	11	11	16	11	15	12	14	10	13	15	17	12	14	15	17	13	14	12	15	12	19	0	0	15	16	9	11	15	16	12	15	14	19	13
4526	9	13	15	17	16	16	10	13	17	17	10	13	15	16	13	15	12	15	14	18	13	14	14	16	14	18	15	15	11	14	9	12	13	16	15	17	15	16	0	0	12	15	12	16	15	17	14	15	15
4527	11	15	11	18	13	14	8	17	11	15	11	16	15	17	13	15	12	17	12	16	13	18	12	13	9	13	14	19	12	14	11	16	8	13	13	18	9	11	12	15	0	0	16	18	9	12	10	14	12
4528	12	18	11	17	15	16	13	16	16	20	14	15	13	19	11	16	13	16	15	18	13	20	15	16	15	17	12	17	10	12	14	18	8	13	12	19	15	16	12	16	16	18	0	0	11	11	11	13	16
4529	12	15	12	17	12	12	9	13	13	20	7	8	15	17	13	17	12	13	12	16	11	11	10	10	15	17	15	16	12	15	12	16	10	12	10	13	12	15	15	17	9	12	11	11	0	0	13	14	12
4532	14	19	7	13	15	17	10	14	9	16	6	12	15	21	9	12	11	15	13	18	14	16	7	10	14	17	14	19	15	17	14	17	9	11	9	14	14	19	14	15	10	14	11	13	13	14	0	0	13
4533	14	19	14	18	10	12	10	14	13	16	11	13	10	14	12	14	14	19	15	17	19	21	7	12	11	16	12	14	12	16	16	18	9	12	8	14	13	15	15	16	12	16	16	18	12	14	13	17	0
4534	11	16	15	21	12	15	12	15	11	18	14	17	12	14	12	17	15	17	15	20	14	16	8	13	13	22	15	17	15	18	10	12	14	17	10	17	11	14	16	17	9	15	16	19	13	16	13	20	11
4535	11	16	13	17	11	15	9	12	12	20	10	12	9	14	14	19	11	18	10	18	15	17	11	13	12	15	12	14	8	11	11	13	7	12	8	15	13	16	14	18	12	16	13	16	8	12	13	18	9
4536	12	15	13	15	14	15	9	13	16	20	9	10	12	14	14	16	13	16	13	14	16	16	9	11	12	16	12	14	14	14	15	17	11	12	11	14	12	13	13	16	10	15	15	15	10	10	13	15	11
4537	13	17	16	20	13	16	8	10	13	17	13	15	17	20	16	16	12	16	11	15	12	13	11	14	12	14	16	18	14	15	16	16	8	14	12	15	15	16	15	17	11	14	15	18	11	11	12	14	13
4539	15	17	6	12	12	17	12	19	10	16	9	14	13	16	8	14	14	19	16	21	18	24	9	17	13	21	11	17	15	21	14	18	11	16	11	14	16	20	16	19	12	19	14	20	12	16	9	18	10
4540	16	18	11	16	11	13	13	17	9	15	10	15	13	15	13	16	11	14	12	15	14	17	9	14	15	22	13	17	14	18	12	16	12	19	12	15	14	18	12	12	13	16	16	20	9	13	11	14	13
4541	12	17	13	17	15	18	9	13	10	14	12	15	8	16	12	15	10	14	9	14	12	14	9	10	14	15	10	14	9	9	14	15	11	16	8	12	13	18	17	19	11	18	14	16	12	15	11	14	12
4542	10	15	9	14	12	13	11	15	14	17	8	11	13	14	10	13	10	13	15	18	15	18	10	14	14	16	13	16	14	16	14	15	12	14	11	16	10	14	12	14	10	13	12	12	9	10	10	12	7
4543	9	11	10	14	14	16	9	14	10	17	11	12	10	11	8	12	9	13	10	15	10	14	12	16	10	18	11	14	10	15	10	12	11	13	11	15	10	14	8	9	7	14	14	19	13	17	13	18	13
4544	13	19	14	18	15	18	14	18	15	16	12	16	14	17	13	14	13	16	15	18	11	14	13	15	14	16	15	17	14	15	9	12	15	18	14	18	14	16	13	17	14	17	12	13	13	15	11	18	16
4545	11	16	9	13	18	22	12	16	12	16	12	16	11	16	12	15	12	17	13	19	14	17	14	16	12	14	12	14	15	16	14	16	13	16	11	17	13	16	12	17	11	15	13	16	13	18	8	12	18
4547	15	22	11	17	15	17	15	16	14	19	13	15	15	20	14	17	16	20	18	21	16	18	15	19	15	18	15	18	16	20	13	16	15	19	15	19	12	14	16	18	14	18	15	16	12	13	14	16	11
4548	9	15	11	16	12	15	10	14	16	18	7	13	13	17	11	17	10	14	13	17	13	15	12	16	11	17	12	17	10	11	14	18	11	17	9	13	14	17	8	12	13	18	11	13	11	12	9	15	13
4549	11	14	13	19	14	19	11	18	12	17	12	14	9	13	8	10	9	15	13	18	11	15	11	16	15	21	8	13	9	16	13	17	10	12	11	16	11	14	12	13	12	18	11	18	15	19	13	19	14
4550	13	19	10	20	8	11	15	18	13	16	10	13	14	17	11	14	13	17	18	20	15	18	11	15	15	17	14	19	13	16	12	15	12	16	15	19	11	13	16	17	13	14	13	15	14	14	13	18	10
4552	9	18	10	14	14	17	12	16	9	19	10	14	9	15	8	13	12	16	13	19	14	18	12	16	17	21	10	15	13	16	13	16	11	16	10	18	10	12	14	15	14	15	12	14	13	17	9	14	10
4553	12	19	11	16	14	18	9	17	17	22	12	17	13	18	12	16	12	16	14	18	10	16	12	18	14	21	16	20	12	16	10	13	15	19	11	19	12	15	16	18	14	19	13	16	10	14	13	19	15
4554	12	17	11	14	12	14	10	14	12	15	12	16	13	20	13	15	12	18	11	14	15	18	13	17	18	20	14	18	14	16	14	17	9	14	12	17	12	18	17	19	11	13	13	16	10	15	10	12	11
4555	11	16	13	18	14	15	8	13	11	17	11	14	10	14	13	17	11	14	10	15	14	17	8	11	16	18	13	17	9	14	13	16	11	15	9	16	9	12	13	15	13	15	12	16	11	11	8	15	14
4556	12	18	11	15	15	17	11	16	13	16	7	11	13	16	8	12	12	17	13	17	14	16	9	10	14	15	14	18	13	14	14	14	13	15	11	15	12	16	8	12	11	13	16	17	12	12	8	12	13
4557	11	13	9	13	15	15	12	16	17	20	11	12	13	15	15	15	10	15	15	18	15	17	11	11	15	15	16	16	10	11	12	13	12	13	14	16	14	15	10	13	15	15	13	14	10	11	12	14	15
4558	10	12	9	13	13	17	8	12	9	16	9	12	10	15	10	11	6	12	9	14	12	15	9	13	18	19	12	16	11	15	14	16	9	14	11	14	9	15	13	18	9	13	12	15	11	14	9	13	13
4559	15	17	11	18	14	17	14	16	13	17	11	11	18	19	8	9	15	17	19	20	13	16	12	14	17	19	16	17	15	17	14	16	12	13	13	17	12	12	19	19	14	16	9	13	11	12	11	17	15
4560	10	12	15	19	12	15	11	13	15	16	13	16	12	14	16	17	12	16	15	17	15	18	13	14	11	12	16	17	11	12	15	16	10	14	15	16	15	17	12	16	9	14	16	17	12	13	15	19	14
4561	14	19	16	20	13	16	11	13	13	18	10	14	12	18	12	15	12	17	12	15	14	14	11	14	14	14	10	14	13	15	16	17	10	15	11	17	7	11	14	16	9	12	14	17	14	16	12	17	10
4562	11	20	14	18	18	20	10	15	13	18	10	12	14	21	13	19	9	13	12	14	11	16	12	16	13	18	15	20	12	17	14	18	11	14	11	17	9	13	13	19	10	15	13	14	14	16	10	12	17
4563	12	17	11	18	18	19	11	14	14	18	7	11	15	20	12	16	16	18	16	20	15	17	13	14	15	16	17	21	13	16	11	14	14	17	9	14	14	18	13	16	15	16	15	15	10	11	9	12	12
4564	18	22	16	22	13	15	13	19	15	20	14	17	19	22	14	16	12	19	13	17	14	18	14	15	17	21	18	22	15	16	14	17	14	19	16	20	13	14	17	20	11	12	17	18	10	14	13	16	15
4566	15	19	12	17	12	13	14	15	9	15	15	16	12	17	11	13	14	18	11	12	14	14	12	15	17	20	13	15	10	12	15	17	9	15	12	16	10	11	14	15	11	11	14	16	10	13	11	14	12
4569	11	16	10	17	13	16	14	18	14	17	12	15	14	18	10	17	13	17	15	19	15	18	9	13	16	22	16	20	11	14	11	17	13	17	13	17	14	18	13	16	14	17	11	12	10	12	10	13	11
4570	11	14	10	15	15	15	7	9	13	16	8	12	11	14	9	13	10	12	10	14	11	12	9	11	12	15	10	12	16	16	11	12	12	14	7	11	5	8	14	15	10	13	10	14	11	12	11	13	14
4571	8	10	10	15	12	12	11	14	13	16	11	13	12	14	13	16	11	17	12	14	13	15	13	14	15	15	12	14	12	15	11	14	10	12	12	14	9	14	13	13	12	14	11	14	7	8	11	14	14
4572	12	13	9	11	16	18	12	18	13	16	10	11	12	15	6	10	10	15	14	17	14	17	11	14	13	16	14	16	13	17	11	16	13	14	13	17	12	16	9	13	11	16	15	16	14	15	9	13	15
4573	12	14	13	16	15	16	12	16	15	18	13	16	11	13	10	12	12	15	11	11	11	15	14	16	18	19	10	14	13	14	15	18	11	13	15	17	10	14	14	18	10	14	13	15	12	13	13	13	16
4577	13	16	10	13	11	12	6	12	11	19	9	11	13	15	11	14	10	14	13	18	15	17	9	11	16	20	13	16	13	17	11	13	7	11	13	17	14	18	13	15	11	15	12	13	9	13	10	14	14
4578	11	18	8	16	13	15	8	14	11	17	8	11	12	16	7	9	10	18	11	14	13	15	12	15	13	15	11	15	14	16	10	13	11	15	12	18	8	9	14	18	11	14	12	14	9	12	12	16	10
4579	9	14	11	16	15	16	10	12	14	16	11	13	9	12	13	15	10	15	15	17	14	14	15	16	15	18	12	14	12	12	12	14	13	16	13	15	13	13	10	11	12	16	14	14	13	14	14	14	11
4580	9	11	7	15	14	15	10	13	12	18	11	12	12	14	10	14	9	12	14	17	13	18	13	14	17	18	14	17	9	11	13	15	10	10	12	15	14	17	13	16	13	15	11	12	10	11	10	14	14
4581	14	19	15	19	11	15	15	17	14	21	13	17	12	17	12	15	12	13	15	18	12	15	17	19	19	20	12	16	14	17	16	17	15	18	17	23	14	15	13	16	17	19	13	14	15	15	14	17	16
4582	9	14	10	14	10	12	8	10	12	15	11	14	7	11	11	13	10	12	11	17	11	12	10	13	14	18	9	12	8	11	15	16	9	13	10	14	12	15	11	12	9	14	10	15	14	15	11	14	11
4583	10	13	13	15	14	18	12	15	11	16	11	12	13	19	7	8	11	15	13	15	14	16	9	14	16	19	15	17	13	15	12	14	9	14	13	17	10	12	16	18	9	13	13	16	10	15	6	9	16
4587	10	15	12	19	12	18	7	11	10	16	10	12	12	14	9	12	11	16	9	15	8	12	10	17	16	22	9	13	11	17	14	17	9	14	11	17	10	14	13	15	11	18	11	18	10	13	10	16	10
4588	14	17	10	14	10	13	12	15	9	17	8	10	15	17	10	12	16	16	14	19	14	16	7	10	17	20	15	17	14	15	15	15	9	12	13	16	15	16	13	16	12	16	11	13	9	10	5	11	13
4589	14	18	10	16	13	15	13	17	13	19	10	13	15	18	13	17	15	17	17	21	14	19	13	15	15	17	13	18	16	18	16	18	11	13	12	15	14	18	16	19	14	18	15	18	14	17	11	15	11
4590	12	17	10	15	13	14	9	12	8	13	6	9	11	14	7	8	10	16	11	15	12	15	7	10	13	16	13	15	13	14	10	12	11	13	9	16	5	6	15	16	11	12	12	13	10	12	7	13	10
4591	12	15	18	21	11	12	12	14	17	20	14	14	16	18	18	20	15	19	16	18	13	15	16	17	14	15	14	15	14	16	12	13	14	15	15	16	15	18	12	14	13	17	19	20	12	13	19	21	14
4592	10	16	11	17	15	16	6	10	13	15	11	13	10	14	9	12	9	13	10	13	10	14	10	12	12	15	12	16	12	15	9	11	12	14	10	16	7	8	11	15	8	10	14	14	10	12	13	16	13
4594	13	16	13	17	13	15	14	17	15	24	14	14	18	19	15	19	13	15	15	19	16	20	16	17	16	18	15	18	13	15	17	19	10	11	14	16	15	18	15	20	9	16	14	16	10	12	14	18	14
4598	15	18	8	14	11	11	13	14	9	14	9	12	12	15	13	14	14	18	13	16	16	17	12	15	12	15	9	11	12	13	16	17	8	13	14	18	13	15	10	11	12	14	15	16	14	14	8	11	12
4599	12	16	10	15	10	16	11	16	11	17	11	13	13	16	12	16	13	17	17	20	12	15	8	12	15	18	13	16	15	18	13	14	10	14	11	16	13	16	16	19	10	13	14	17	9	13	12	19	11
4605	10	14	14	18	13	15	9	15	10	17	13	17	11	16	13	15	11	16	14	17	12	17	11	16	17	19	15	20	14	20	12	17	11	16	13	18	7	11	13	14	9	11	17	20	13	14	13	18	14
4606	11	15	13	15	16	17	10	13	13	15	10	11	15	18	13	16	11	17	12	12	15	16	14	17	15	18	14	15	13	15	15	17	13	17	13	15	14	17	12	13	12	16	15	18	12	15	12	15	13
4614	9	16	12	19	15	19	9	16	14	17	12	14	12	17	8	9	11	15	11	14	12	13	12	16	14	18	12	16	11	13	11	14	12	18	10	17	10	10	10	14	12	15	11	16	15	18	11	17	16
4615	14	18	11	15	18	20	15	18	13	18	11	16	14	19	12	17	12	16	14	17	15	18	13	16	14	17	15	17	16	17	13	15	13	19	14	17	15	18	15	18	13	17	11	15	16	20	6	12	16
4622	15	18	11	18	14	18	13	15	15	20	13	15	14	18	14	18	16	19	11	15	14	16	13	17	19	21	11	15	12	16	18	21	7	11	16	18	14	21	13	15	13	18	11	14	11	13	12	15	12
4623	11	12	12	14	16	16	13	15	12	15	13	14	11	14	13	14	12	17	13	13	15	16	11	13	15	17	14	15	11	12	15	15	11	14	11	13	14	17	13	15	10	13	11	13	10	10	13	13	12
4624	13	18	12	17	12	17	9	15	17	21	11	14	13	15	10	13	12	15	16	19	11	15	15	20	12	19	13	16	14	17	11	13	14	17	13	18	13	18	12	14	12	20	13	19	13	17	15	19	10
4626	11	17	7	15	13	15	9	14	10	14	11	15	11	14	13	18	12	19	13	13	18	19	11	17	11	20	12	14	13	17	15	19	15	19	11	16	14	16	15	16	10	15	17	21	11	14	13	19	11
4627	8	13	10	16	10	14	10	14	12	15	9	14	12	14	14	17	14	18	15	16	12	13	9	14	12	18	11	14	14	17	12	13	10	14	10	13	12	14	13	15	9	12	16	21	12	13	10	17	11
4628	7	9	9	14	13	17	9	15	13	16	12	16	10	11	13	16	11	14	15	17	12	12	14	18	16	21	11	13	13	17	14	15	14	16	11	14	14	16	12	14	14	17	16	21	12	12	13	18	12
4629	14	16	14	16	11	15	10	14	14	20	10	12	15	16	10	12	16	19	15	18	15	17	11	15	13	19	11	13	15	19	16	17	8	12	12	16	13	13	15	16	11	17	11	16	10	14	14	17	11
4630	12	17	12	22	14	17	10	13	10	19	11	14	11	17	13	16	11	16	16	19	8	13	11	15	15	18	14	18	15	18	13	15	11	16	11	18	9	13	12	16	12	14	12	16	12	15	11	17	15
4631	17	21	11	14	12	15	15	18	14	20	12	15	13	17	11	13	15	16	17	22	13	18	13	15	14	20	15	17	11	13	16	16	13	18	13	19	20	21	10	13	15	19	8	14	15	17	12	15	14
4632	13	15	10	13	7	9	12	16	11	14	11	13	14	16	11	12	12	16	14	15	18	20	9	13	14	17	14	16	12	16	16	19	10	14	13	14	12	16	14	17	10	14	12	15	10	13	9	14	9
4634	11	17	13	18	14	16	9	12	15	18	9	12	12	18	11	14	13	19	14	19	12	12	11	13	13	15	14	16	14	16	12	16	12	16	12	17	12	13	13	14	9	18	11	17	12	17	12	15	13
4635	13	16	8	16	14	15	12	14	12	18	10	13	13	13	9	13	13	15	14	18	16	16	11	14	13	19	12	13	14	16	12	17	10	13	13	17	13	15	10	11	9	14	11	16	12	15	9	16	11
4636	12	16	9	13	14	14	12	16	15	17	12	13	13	17	11	13	12	16	14	14	15	16	12	13	17	17	17	19	10	11	12	13	13	15	14	16	15	18	12	14	16	17	10	13	7	9	14	15	13
4637	9	14	9	15	13	16	8	12	8	16	7	10	11	15	11	13	10	16	12	18	12	15	6	12	14	18	9	12	13	17	11	13	7	11	8	15	7	10	15	15	9	11	12	15	11	15	8	15	9
4638	13	18	9	13	12	16	11	15	8	14	11	17	9	16	9	13	13	19	11	20	14	17	9	16	13	18	14	18	14	19	14	18	13	20	12	19	12	14	15	16	10	17	12	19	15	22	9	15	14
4639	15	20	16	22	14	15	12	15	13	17	15	17	12	18	13	17	11	19	12	14	12	13	13	16	15	19	11	15	14	16	11	12	10	18	13	17	12	14	18	19	12	16	15	22	14	18	14	19	11
4640	8	14	14	20	15	19	11	16	13	17	13	14	13	18	11	14	12	17	13	18	13	15	13	16	13	15	15	20	14	16	13	15	12	17	10	14	11	16	16	20	9	14	16	16	14	18	15	19	16
4641	13	17	10	18	13	16	13	17	14	18	10	14	12	17	10	14	14	17	12	18	11	15	11	15	12	17	12	16	13	17	8	10	12	17	13	21	8	11	12	14	12	16	9	17	13	15	13	18	14
4643	11	16	10	15	8	11	9	13	9	17	11	12	9	11	15	16	11	15	10	13	17	18	9	13	13	17	12	13	13	14	16	18	10	12	10	14	9	11	17	20	8	14	15	15	11	12	11	16	9
4644	11	14	10	18	13	13	9	12	13	19	12	14	12	14	12	13	10	15	12	15	10	11	12	14	15	17	17	18	12	14	12	13	15	16	13	19	10	13	12	12	11	13	15	17	11	13	11	14	15
4645	10	15	11	17	11	14	9	14	12	14	10	14	12	18	12	16	11	18	12	15	14	16	12	13	15	19	12	16	11	13	14	17	8	14	15	18	14	16	11	14	10	15	12	16	10	17	10	15	14
4646	10	14	8	13	10	15	10	13	13	18	13	16	7	11	11	16	12	18	12	19	13	16	11	14	17	18	10	11	9	13	12	15	7	13	11	16	9	13	12	14	10	12	11	16	12	18	11	15	12
4647	9	13	13	17	11	13	11	14	15	17	13	13	11	14	14	17	13	15	13	13	14	14	12	14	16	18	10	11	10	11	13	14	9	9	15	17	11	13	13	14	14	18	11	13	11	11	12	17	9
4648	14	16	9	17	15	16	11	14	15	19	15	19	15	15	10	14	13	16	15	22	15	15	15	18	17	20	15	16	15	17	13	16	15	16	16	19	15	18	15	15	13	18	11	16	12	15	14	18	15
4649	13	17	7	13	17	19	12	15	13	19	11	14	15	17	10	13	9	13	14	17	19	21	10	12	14	18	15	18	12	15	12	18	12	16	12	14	13	16	13	14	11	14	15	15	12	13	10	13	14
4650	12	14	9	15	15	17	11	16	6	10	9	16	11	15	9	12	12	19	10	12	15	17	9	14	14	19	11	14	13	16	15	18	9	15	12	16	10	12	16	20	9	11	13	16	12	16	7	12	13
4651	10	15	11	12	11	16	9	13	11	14	7	11	9	12	7	9	12	15	11	13	15	18	8	13	13	18	9	10	9	12	15	17	8	12	9	13	12	14	10	13	11	15	10	12	11	13	10	16	6
4652	10	16	12	19	8	11	12	16	15	18	10	16	12	14	10	17	13	18	12	20	16	21	10	15	17	19	12	15	12	16	12	17	6	13	13	19	7	13	15	16	10	15	9	13	9	14	12	16	7
4653	11	14	11	16	11	15	12	13	14	18	11	13	7	12	12	16	9	14	14	16	13	14	10	12	15	16	11	15	12	15	17	19	13	15	8	10	10	15	15	16	14	17	13	15	12	14	9	10	15
4654	9	13	12	15	16	16	9	12	14	16	8	10	15	17	8	10	12	13	11	13	12	14	10	11	13	16	14	14	12	12	12	12	13	15	10	12	16	16	9	10	15	16	13	15	13	13	11	12	11
4655	12	15	11	15	18	22	8	12	11	14	8	11	12	14	5	8	11	17	13	14	11	13	10	14	13	17	14	15	13	15	8	10	14	16	8	13	10	13	10	14	11	14	15	18	11	13	9	18	16
4656	12	17	16	19	13	15	14	15	16	21	12	14	13	15	13	16	15	16	14	17	11	13	15	17	12	16	14	15	15	15	11	13	15	19	15	19	10	11	16	18	12	18	15	17	13	16	15	18	16
4657	12	16	13	19	14	18	8	12	13	17	8	12	18	21	14	18	13	17	12	15	12	16	12	16	14	17	14	18	14	16	16	17	11	15	14	17	11	14	14	16	7	12	15	18	10	12	10	18	15
4658	8	12	11	15	13	13	9	14	9	14	9	12	9	13	12	14	13	16	10	13	12	16	9	11	14	18	10	13	12	12	13	16	10	13	11	15	11	13	12	14	10	12	15	15	9	10	10	14	9
4659	11	16	8	15	14	17	12	16	12	18	10	15	16	19	8	10	12	19	15	18	14	16	9	13	12	17	15	20	13	16	12	16	9	15	11	13	14	18	13	16	11	13	11	16	11	13	8	14	13
4660	12	16	14	16	11	12	10	14	12	19	13	16	8	11	12	14	12	15	11	17	11	15	14	15	17	20	9	11	12	13	13	15	11	13	13	19	11	15	10	11	14	16	9	13	14	14	13	17	9
4661	8	15	10	14	14	15	8	13	11	15	8	10	9	13	11	14	9	15	13	15	11	13	10	12	13	15	10	13	12	13	13	15	13	14	10	16	10	13	11	13	10	13	13	13	11	13	10	16	12
4662	13	16	9	13	14	15	11	13	12	13	13	16	13	16	13	14	15	19	13	16	14	15	12	14	14	17	12	15	14	16	12	16	9	14	13	16	12	13	13	13	12	13	13	16	12	14	13	14	14
4663	13	16	12	17	12	14	12	13	9	16	7	9	14	14	11	14	13	17	12	14	13	15	10	14	15	18	14	18	13	16	14	15	10	11	12	15	9	11	15	16	10	13	15	19	9	11	10	15	14
4664	14	18	10	16	13	15	11	16	13	17	11	14	15	19	9	15	11	14	15	21	13	19	8	11	15	17	16	18	14	16	13	14	9	14	13	19	13	17	16	18	9	13	13	14	10	15	10	16	12
4665	14	19	10	18	13	14	9	12	14	21	11	12	11	14	8	13	13	15	13	16	10	11	11	12	16	19	12	15	11	13	14	16	12	16	12	17	10	11	17	18	11	16	13	14	12	13	15	18	14
4666	9	11	11	15	13	19	8	14	15	16	13	16	11	14	16	20	14	17	16	20	16	18	12	17	18	20	14	17	15	18	13	15	10	15	12	15	14	17	14	17	12	16	17	21	12	14	17	22	12
4667	13	17	13	19	15	15	12	15	15	16	11	13	14	15	12	14	17	20	17	17	15	16	12	13	12	13	16	17	16	16	13	13	13	13	13	15	12	14	15	16	14	16	13	14	13	13	14	18	14
4668	10	14	17	19	12	14	11	16	9	13	10	13	12	16	9	11	12	18	13	18	10	15	9	13	12	18	12	14	15	17	9	12	13	19	11	15	9	11	14	16	8	11	13	16	11	15	13	18	11
4669	14	14	11	15	13	15	10	12	13	16	8	10	15	16	11	13	13	16	16	16	10	11	8	14	12	19	18	19	14	16	10	12	13	15	9	12	13	15	11	13	12	16	11	16	9	11	7	10	13
4670	12	17	11	18	11	13	15	17	8	16	11	13	9	10	13	17	14	18	15	17	14	15	11	15	13	21	10	14	12	14	15	16	11	16	10	17	15	16	13	13	13	16	13	18	12	14	11	16	8
4671	14	18	11	17	14	15	12	18	12	18	11	15	14	16	7	14	11	16	13	20	14	19	11	16	17	22	16	17	12	17	10	17	10	15	15	19	12	16	12	15	13	17	10	14	13	17	7	10	15
4672	15	19	10	17	15	16	13	15	13	18	10	13	11	13	11	13	13	18	13	17	16	17	11	15	11	14	12	15	12	14	14	16	13	16	11	17	11	13	15	15	14	16	12	13	11	13	11	15	8
4673	11	15	10	11	17	22	11	14	12	17	12	14	10	16	8	10	13	18	11	12	14	17	7	13	14	20	11	14	12	17	11	16	10	14	8	12	12	14	13	16	15	18	10	15	10	14	9	12	13
4674	9	13	10	16	11	14	10	14	11	16	9	13	12	15	9	14	12	15	10	13	14	17	10	12	14	17	13	16	11	13	14	18	13	16	12	14	11	16	9	14	9	14	17	19	14	16	11	13	11
4676	13	16	12	16	15	16	12	16	11	15	12	16	10	12	13	17	11	16	11	17	12	15	11	15	15	19	8	10	16	19	15	17	9	12	11	17	11	15	13	14	10	15	12	17	14	17	11	14	15
4677	11	13	11	16	11	11	13	14	11	15	11	13	9	12	12	13	13	16	15	16	14	14	10	14	12	19	12	15	14	16	15	16	14	16	6	11	10	13	14	14	12	15	12	17	12	13	11	14	10
4778	11	16	12	19	13	15	10	14	10	14	9	14	12	15	8	10	11	16	10	13	13	14	10	12	14	20	10	15	9	12	11	13	10	13	10	16	11	15	13	14	12	14	10	17	12	15	10	16	11
4779	11	14	11	12	15	17	12	14	9	12	14	15	10	15	12	15	10	13	12	14	14	18	9	12	14	17	12	14	13	15	15	16	9	14	9	14	11	13	16	17	12	14	16	16	11	12	9	12	11
4780	13	16	11	15	16	17	10	14	15	21	9	9	13	16	11	14	12	13	15	20	14	17	13	14	15	16	18	19	15	16	14	15	12	14	10	15	18	19	14	16	14	18	12	14	12	12	9	11	15
4781	10	14	14	17	8	11	7	12	11	16	7	10	11	15	10	14	12	16	12	17	13	17	7	10	11	16	14	16	11	13	12	15	7	12	10	13	12	14	11	13	9	12	14	15	13	15	9	12	8
4788	12	16	13	16	17	20	11	13	16	19	12	15	16	19	15	16	10	13	15	16	11	14	13	16	13	17	14	16	13	16	14	17	10	17	11	14	13	15	13	16	9	13	14	19	12	14	10	14	17
4789	12	16	11	12	16	16	9	11	12	15	10	10	15	17	12	13	14	18	13	15	12	15	11	13	11	17	14	15	14	15	9	11	12	14	9	12	15	17	10	12	12	13	17	20	11	14	13	15	15
4798	10	16	9	14	16	17	14	17	13	17	10	11	13	17	11	15	15	19	15	18	11	16	12	13	14	16	15	19	12	14	13	16	13	15	13	18	13	15	12	16	12	16	14	15	10	12	13	17	16
[truncated: 227 more columns]

## Sheet: FM
	4503		4574		4575		4727		4729		4730		4734		4797		4799		4804		4813		4816		4821		4822		4823		4824		4825		4826		4827		4829		4830		4831		4833		4834		4835
	CE	NGS	CE	NGS	CE	NGS	CE	NGS	CE	NGS	CE	NGS	CE	NGS	CE	NGS	CE	NGS	CE	NGS	CE	NGS	CE	NGS	CE	NGS	CE	NGS	CE	NGS	CE	NGS	CE	NGS	CE	NGS	CE	NGS	CE	NGS	CE	NGS	CE	NGS	CE	NGS	CE	NGS	CE
4496	12	15	12	20	10	15	10	14	10	17	13	17	11	14	12	15	15	21	8	9	13	18	12	18	14	18	10	14	12	17	16	18	16	20	10	13	7	11	12	18	13	17	14	18	15	18	13	14	12
4497	12	19	14	21	10	15	13	18	14	18	12	17	14	18	12	16	15	20	12	16	13	18	10	18	11	17	9	14	12	19	14	19	15	20	13	18	11	16	12	18	13	17	13	16	10	16	12	20	11
4498	13	16	14	18	11	13	14	15	17	18	12	14	16	16	10	12	14	18	10	13	12	14	13	16	15	16	11	11	11	12	17	20	17	18	17	19	14	16	17	19	15	18	9	10	15	16	19	20	13
4507	8	13	10	14	11	11	8	11	9	13	15	18	7	9	9	13	14	17	8	14	12	16	13	14	9	12	8	11	13	18	12	16	16	19	8	13	7	10	10	13	13	16	8	12	15	17	12	18	11
4508	13	18	16	22	12	18	15	17	15	18	15	19	14	18	9	14	13	18	14	20	11	12	13	16	12	21	11	14	13	18	18	23	15	18	15	17	11	19	14	19	17	20	13	19	11	17	14	18	15
4509	9	15	11	16	8	11	10	12	8	9	12	14	11	13	6	11	15	18	10	12	8	12	9	13	7	11	8	10	13	15	12	14	15	17	11	13	10	12	13	15	12	15	6	8	14	16	15	18	8
4510	11	14	13	19	8	12	11	14	13	18	12	15	9	13	13	16	12	16	11	13	12	18	13	14	13	15	13	14	10	12	17	20	17	20	12	17	11	13	12	18	14	18	13	16	13	16	14	15	12
4511	8	12	14	19	10	13	12	14	11	13	11	17	9	10	12	16	15	18	13	17	6	10	9	15	9	11	10	11	8	12	15	18	13	14	13	17	13	16	16	18	15	18	11	14	12	14	10	13	9
4512	10	15	10	16	11	12	10	13	10	16	17	20	8	12	13	18	15	20	11	18	15	17	15	17	12	13	14	19	15	18	13	14	15	17	11	16	7	9	13	17	11	15	10	14	13	16	10	15	13
4513	14	19	14	18	11	16	8	10	12	15	20	22	8	13	12	16	15	19	12	17	11	15	14	19	10	17	13	14	13	18	13	16	18	22	15	17	10	14	13	16	12	17	12	15	15	19	11	15	17
4515	11	13	11	15	10	12	10	11	14	15	13	15	11	12	17	19	13	15	13	18	11	15	13	15	14	16	12	13	10	15	16	17	16	20	9	11	11	13	12	15	13	16	12	15	13	17	12	13	14
4516	13	16	12	15	9	10	12	12	11	12	10	12	13	14	5	10	12	17	10	13	11	15	13	17	11	14	10	11	14	19	16	18	11	13	9	11	10	12	13	16	10	13	11	12	15	18	15	16	9
4518	12	17	13	13	14	17	13	14	15	16	17	20	14	15	13	16	17	21	12	14	13	17	18	20	13	17	11	12	16	21	18	21	11	15	12	13	14	16	15	18	14	18	14	15	14	17	15	21	17
4519	13	17	15	20	9	12	12	13	13	16	14	19	11	12	12	16	10	13	14	18	10	15	14	16	12	15	11	12	9	12	19	20	17	20	16	18	12	14	11	15	15	17	13	16	13	14	14	16	10
4520	16	19	14	17	10	10	10	10	10	10	12	15	11	11	13	16	18	20	12	17	12	14	14	15	14	16	15	15	13	16	15	16	16	17	15	18	12	14	10	14	11	12	11	13	15	18	15	17	12
4521	13	14	13	17	13	14	13	13	10	11	9	11	12	12	11	13	14	17	12	16	14	16	12	14	11	13	12	12	15	18	13	14	12	14	9	13	13	15	13	15	15	16	13	15	17	20	9	14	13
4522	14	18	12	16	11	14	10	13	10	13	11	16	14	15	10	14	12	18	9	13	13	17	13	18	12	14	10	12	10	14	13	18	14	19	12	15	8	12	13	15	10	14	7	9	12	18	16	18	8
4524	11	17	12	18	10	13	12	17	10	16	11	14	13	16	10	13	15	20	13	15	11	17	13	18	13	20	10	13	12	18	17	20	12	15	10	11	10	15	11	19	9	16	10	11	15	18	14	17	8
4525	8	10	12	15	8	11	9	11	12	14	14	16	10	12	11	15	12	14	12	18	13	15	12	15	9	11	9	11	9	14	16	17	14	17	12	15	10	12	17	17	15	19	11	15	10	13	14	17	13
4526	14	16	14	20	14	16	10	13	11	15	15	16	12	14	13	15	16	19	10	15	12	15	15	15	13	14	12	14	14	14	15	18	17	20	15	17	13	16	9	12	12	14	11	13	17	18	14	15	13
4527	12	15	10	14	10	15	10	13	10	15	13	16	12	16	10	15	11	17	9	13	15	16	14	19	12	16	7	10	11	15	15	18	13	16	11	17	10	15	14	18	14	18	8	14	12	17	11	17	14
4528	12	17	10	13	14	16	13	13	13	13	14	18	11	12	14	17	17	20	13	17	10	14	13	15	15	19	15	18	10	14	15	18	17	20	15	18	9	11	14	15	11	13	12	13	11	15	13	19	9
4529	13	16	8	13	12	14	9	10	11	14	13	15	12	14	9	11	15	17	10	13	16	17	13	16	9	13	10	10	13	15	14	16	13	18	10	13	9	9	12	13	13	14	8	8	14	17	9	14	8
4532	11	14	11	17	12	15	10	13	14	17	13	18	14	16	9	14	14	21	14	17	11	14	9	15	10	17	12	12	11	14	12	17	12	17	12	12	7	13	14	16	10	13	9	10	10	15	13	17	12
4533	13	17	18	21	9	12	13	15	13	15	10	13	12	15	9	13	13	15	12	15	14	19	15	18	10	12	12	14	11	14	15	17	15	18	16	19	15	17	18	20	15	19	11	13	15	16	19	22	10
4534	9	14	11	15	11	14	13	16	15	18	11	14	14	18	12	16	10	12	11	17	15	19	16	17	14	15	13	16	11	15	15	17	13	16	12	17	12	16	17	19	11	12	12	18	14	16	15	20	11
4535	12	17	14	17	8	10	11	12	10	12	10	14	10	13	6	8	15	17	10	16	13	18	15	17	10	14	11	13	14	16	16	19	15	18	12	16	11	13	10	12	13	15	9	12	16	18	14	22	12
4536	12	15	11	14	10	12	10	12	14	14	16	17	10	11	11	13	13	17	9	13	11	14	12	16	14	15	10	11	10	12	14	16	15	18	11	14	13	16	12	13	13	15	9	9	14	15	15	19	11
4537	16	17	12	15	13	13	11	11	15	16	17	19	13	14	13	15	15	18	11	16	12	14	16	18	14	16	13	13	17	19	16	20	12	14	11	11	15	16	14	16	12	16	12	13	18	18	14	18	16
4539	10	20	13	20	10	16	18	23	14	19	12	18	17	20	9	14	11	18	12	18	12	18	12	19	10	16	13	18	11	20	15	18	13	19	15	20	14	20	13	20	16	20	8	14	12	16	14	18	11
4540	13	15	15	19	11	16	13	16	14	18	9	14	11	17	7	9	15	21	13	18	12	17	13	14	11	16	13	15	12	17	14	16	15	18	13	16	12	16	10	12	14	17	7	14	16	17	12	14	9
4541	13	17	12	15	10	11	10	11	13	13	14	18	13	15	11	15	11	15	13	17	14	17	13	17	14	19	11	12	11	18	15	20	13	13	8	12	11	15	10	12	11	14	9	12	11	14	14	18	14
4542	11	14	14	18	9	11	10	12	12	14	14	16	9	11	7	13	14	17	13	16	10	14	11	16	11	13	8	10	8	11	16	16	16	16	13	15	11	12	16	17	9	12	8	13	13	15	16	18	11
4543	12	15	12	19	9	14	10	15	10	14	13	16	7	11	13	17	11	15	9	15	9	14	11	16	8	10	11	14	10	15	16	18	12	17	11	17	9	13	9	14	13	17	9	13	13	17	9	12	10
4544	16	19	12	14	12	15	8	10	13	15	12	15	11	13	11	17	14	15	14	20	10	11	11	16	18	19	13	16	10	15	18	19	16	17	9	15	10	14	16	18	12	15	15	18	14	16	13	17	14
4545	13	18	11	17	12	14	10	12	11	14	17	20	10	13	13	19	12	17	14	19	12	15	10	16	16	18	11	16	10	14	16	20	15	18	11	16	10	15	10	15	13	14	13	16	8	13	14	19	13
4547	15	16	16	18	10	17	15	17	13	16	14	19	14	16	12	12	12	15	16	19	15	18	16	19	12	15	14	16	13	16	17	19	15	18	15	17	14	18	13	15	16	21	13	13	11	14	17	22	11
4548	13	18	11	15	10	12	9	11	12	15	13	15	11	12	7	15	16	18	11	17	11	14	11	16	15	16	13	17	12	15	16	19	12	16	12	19	10	16	10	14	9	14	10	11	15	19	13	18	9
4549	11	16	16	23	9	16	11	17	10	17	14	18	8	13	12	16	13	17	11	19	11	17	11	17	13	16	15	19	7	13	16	20	17	21	15	20	13	17	13	18	12	18	10	16	12	15	12	14	9
4550	13	15	16	17	8	11	14	15	13	13	7	13	16	17	10	17	10	11	11	16	8	11	12	17	12	14	12	15	12	14	17	18	14	18	12	16	13	15	15	17	15	18	9	14	13	17	16	18	10
4552	11	16	16	19	10	15	11	13	12	16	10	15	10	13	12	17	15	20	13	17	9	15	8	13	10	10	10	14	6	9	13	15	15	18	13	20	11	17	13	14	15	17	11	17	11	12	14	17	8
4553	14	20	10	17	8	13	10	13	9	14	13	17	12	18	13	18	10	11	12	23	12	17	11	17	13	14	13	19	12	18	11	13	11	18	8	16	10	15	11	17	15	18	13	19	14	17	11	18	11
4554	14	17	13	15	10	13	11	13	15	17	12	17	14	17	11	14	15	22	10	14	14	17	11	17	10	16	12	14	11	18	13	17	15	20	11	16	11	17	16	20	13	18	10	15	12	17	15	18	11
4555	12	17	12	14	12	15	8	11	13	16	13	14	12	18	7	13	16	19	14	18	13	18	13	16	13	18	15	17	13	18	15	17	15	18	11	15	7	8	9	13	12	17	9	14	13	16	15	18	11
4556	12	16	15	18	12	15	11	11	13	14	12	14	12	14	10	14	18	20	11	17	11	14	11	14	11	13	8	10	13	16	16	18	15	17	11	14	13	16	15	17	13	16	10	13	16	18	16	18	10
4557	13	17	15	17	11	12	10	11	11	13	11	13	11	11	12	14	15	18	11	11	17	18	14	16	12	14	12	12	15	17	12	14	18	19	12	15	11	13	9	14	16	17	13	13	13	18	13	14	13
4558	12	16	12	16	8	13	9	12	11	16	15	19	11	13	12	15	14	19	10	12	11	15	9	15	13	16	13	15	12	16	13	15	17	20	8	12	7	9	11	16	10	15	11	14	14	15	12	16	12
4559	12	17	14	17	12	13	14	14	12	13	13	16	16	17	13	18	16	18	13	17	10	13	10	11	10	11	11	12	14	15	15	16	17	20	13	16	15	18	18	18	16	17	11	13	10	13	13	13	11
4560	11	14	11	14	13	14	15	15	13	14	14	18	13	13	13	15	16	19	8	13	16	16	19	20	15	17	12	14	14	16	19	21	14	15	13	14	13	14	15	17	18	18	11	14	15	16	16	20	17
4561	12	15	15	17	10	14	14	15	12	15	13	17	10	13	14	18	12	14	11	16	14	16	14	17	10	14	11	12	9	14	13	18	13	18	16	18	11	15	15	18	16	19	9	12	12	13	15	21	12
4562	14	17	11	16	10	17	11	13	13	16	14	17	13	16	11	14	11	14	11	17	12	17	14	22	13	17	12	15	15	21	13	15	13	17	10	13	8	11	14	15	12	18	12	15	15	18	14	21	11
4563	12	16	13	15	11	13	11	12	12	14	10	13	14	16	11	14	18	22	13	15	15	18	11	14	9	16	13	14	13	17	11	13	13	15	10	11	14	14	14	18	15	17	10	12	14	19	15	16	10
4564	16	20	13	16	14	16	13	15	11	15	12	16	16	19	12	16	13	18	12	19	15	17	16	19	13	17	12	15	16	21	15	17	10	11	13	17	15	18	12	17	16	18	10	15	15	20	13	17	15
4566	13	15	15	17	12	14	10	11	15	16	12	16	13	16	14	16	14	17	13	19	12	15	13	14	10	14	12	12	11	12	14	19	15	20	14	18	12	15	12	13	11	14	11	14	12	13	16	20	13
4569	16	20	14	19	14	17	10	13	12	16	10	15	12	14	10	16	14	18	14	19	12	16	14	18	16	18	15	18	13	15	17	19	15	17	13	17	10	12	15	19	11	12	13	15	15	18	13	18	11
4570	11	13	7	12	8	8	8	9	13	13	14	15	10	10	10	13	13	17	12	14	9	12	10	13	9	13	10	10	11	13	13	15	12	14	9	10	10	10	12	15	10	12	10	11	12	16	10	11	9
4571	13	18	12	17	10	13	9	12	12	16	13	15	12	15	11	13	15	18	13	13	16	17	14	17	12	18	10	10	11	15	17	19	18	20	11	12	8	11	12	17	12	16	10	11	10	14	12	13	11
4572	14	17	13	16	9	12	11	14	9	14	14	17	12	13	12	14	11	16	10	15	12	14	11	17	11	15	15	17	11	15	17	20	11	16	12	16	11	13	9	15	14	17	11	12	10	17	11	14	14
4573	13	17	12	15	9	12	7	9	14	16	16	18	12	14	14	16	15	18	11	17	11	13	9	14	11	16	7	9	10	15	15	17	16	19	10	10	11	13	13	15	11	13	12	15	13	16	13	17	12
4577	9	12	11	18	12	16	13	16	9	12	14	18	13	15	9	12	15	19	9	15	11	14	11	16	12	14	13	14	13	16	11	16	19	21	11	17	12	16	13	14	13	16	8	12	14	16	11	18	10
4578	8	14	11	15	8	10	11	13	9	12	13	17	11	11	8	15	12	16	9	12	8	12	9	15	7	13	6	7	10	15	14	18	14	17	11	15	9	13	14	19	16	18	8	14	10	14	12	15	11
4579	12	13	15	16	9	10	10	10	11	11	13	14	10	10	12	14	13	16	11	14	13	13	15	16	10	12	14	14	11	12	14	17	17	18	15	19	12	13	11	12	15	15	11	12	15	15	13	18	9
4580	9	16	13	17	12	13	11	12	9	11	14	16	10	11	12	17	17	20	11	15	12	14	11	13	10	13	11	12	15	18	16	17	16	18	13	15	8	11	13	16	17	18	12	13	12	17	13	13	14
4581	13	14	16	17	10	14	15	16	16	17	16	20	14	15	15	18	17	18	13	20	9	10	13	15	13	13	15	16	12	16	18	20	20	22	18	19	13	16	15	15	17	19	13	15	13	16	12	16	14
4582	12	13	13	16	7	8	12	12	15	15	9	11	10	11	12	15	12	15	7	15	10	13	13	14	10	12	13	13	10	12	14	16	17	20	15	17	12	13	11	12	10	12	10	13	14	16	12	15	10
4583	11	16	11	19	11	14	10	12	11	14	11	18	15	17	10	13	14	18	13	17	12	14	9	13	12	14	10	11	12	16	14	17	15	19	9	12	8	13	14	15	13	16	11	15	12	13	11	15	11
4587	9	15	11	17	7	12	9	13	9	15	15	21	8	12	13	16	14	19	8	16	10	15	9	14	10	14	11	15	7	15	14	16	16	22	13	17	11	15	13	18	12	18	8	15	11	15	10	15	13
4588	15	18	15	18	13	16	13	15	13	14	13	16	15	16	10	13	15	16	10	14	9	13	9	14	14	15	11	13	11	13	16	18	17	21	12	14	11	12	16	16	10	12	11	13	12	14	14	18	13
4589	11	17	18	20	11	15	14	19	15	19	15	17	13	16	13	17	19	23	10	15	12	16	6	12	12	15	7	10	10	14	15	18	16	20	14	16	15	17	18	21	15	18	13	16	13	18	16	20	15
4590	9	13	13	15	9	10	9	10	8	9	13	15	9	10	7	13	11	17	11	13	11	13	8	12	6	11	9	10	10	14	11	13	12	13	11	15	9	11	15	18	13	16	8	9	8	12	12	14	10
4591	13	17	14	20	15	17	15	18	10	13	13	15	13	15	11	14	17	21	9	13	14	15	16	18	16	17	12	12	17	20	19	20	15	18	12	14	14	18	13	17	18	20	12	13	17	19	16	16	14
4592	9	13	7	12	9	12	7	8	8	10	13	16	8	10	10	14	10	15	9	14	12	13	12	15	8	12	9	10	13	19	16	16	11	15	11	13	10	12	13	15	12	16	12	13	14	18	12	14	10
4594	15	19	14	20	10	13	13	16	11	14	14	16	16	17	10	14	13	17	9	15	17	20	14	18	13	15	11	14	14	20	13	15	14	20	17	19	11	14	12	13	18	21	9	13	12	18	15	19	14
4598	13	15	17	18	10	11	13	13	13	13	15	17	14	15	10	13	15	18	12	15	11	15	10	11	9	13	10	11	10	10	14	16	15	18	14	15	12	12	9	10	15	16	8	11	9	10	17	19	15
4599	11	15	11	16	11	17	14	17	11	15	10	12	12	16	10	15	13	14	9	13	11	17	12	17	15	15	10	13	13	16	17	18	15	17	8	14	14	16	16	20	12	14	11	14	15	18	11	16	11
4605	12	16	10	13	11	17	8	14	10	16	12	16	12	17	12	16	10	16	9	14	13	16	14	18	11	13	11	16	14	17	15	18	13	18	10	16	8	13	14	18	16	20	11	16	13	15	14	17	11
4606	14	17	17	21	12	18	10	13	11	16	14	16	10	14	8	9	16	19	17	20	15	17	14	17	10	16	15	16	13	17	15	17	16	19	18	19	12	16	8	13	17	20	12	13	14	18	16	18	11
4614	11	16	13	18	13	15	9	9	11	13	14	19	9	10	13	18	15	19	10	17	8	10	9	12	13	15	10	13	11	13	16	18	12	17	14	18	11	15	12	16	12	13	12	16	12	14	11	15	11
4615	13	18	15	21	11	16	12	15	14	18	16	19	12	15	14	16	17	20	15	19	15	18	12	15	13	17	18	20	11	17	9	15	18	20	12	16	7	12	14	18	14	17	13	17	12	17	11	18	12
4622	14	19	12	16	8	12	9	12	13	16	15	21	13	17	15	19	14	17	13	19	12	18	14	18	11	16	15	17	7	14	13	17	18	24	14	16	13	16	11	15	11	16	8	13	12	17	17	20	11
4623	14	15	12	15	14	16	8	9	13	14	13	15	11	12	12	14	16	19	11	13	16	17	15	17	13	16	10	10	14	15	15	16	15	16	13	13	11	12	15	17	12	14	12	13	14	16	12	14	11
4624	9	14	16	20	8	13	14	17	12	13	12	17	11	15	14	18	14	18	10	19	11	16	15	17	10	11	12	17	10	16	14	15	15	19	14	20	15	20	13	16	16	20	10	16	15	18	16	20	10
4626	14	18	16	19	12	18	12	13	13	18	16	19	11	15	11	15	15	20	12	14	16	20	15	18	9	15	10	11	15	17	15	17	14	19	17	22	13	18	13	18	18	20	12	14	14	18	15	18	15
4627	9	14	12	17	11	15	14	15	14	18	9	11	12	16	10	15	10	11	7	14	14	18	16	20	13	15	8	12	11	15	15	16	14	19	10	14	11	17	12	17	15	17	11	14	14	20	14	16	11
4628	10	15	13	19	11	14	14	15	14	18	13	13	8	14	14	18	13	13	9	16	16	20	15	19	9	13	11	15	13	16	15	18	17	21	12	16	11	17	11	15	16	18	15	18	14	19	13	14	11
4629	10	14	15	18	12	15	12	14	14	17	15	18	11	13	11	12	14	15	11	14	10	16	10	13	11	12	8	11	7	12	15	16	16	19	14	19	14	16	16	17	15	18	8	11	13	14	14	19	10
4630	12	14	12	15	8	14	11	12	11	14	12	18	11	14	13	19	9	13	7	16	11	15	12	16	12	15	12	15	12	16	17	17	13	19	10	14	12	17	12	14	13	15	12	15	12	17	12	16	9
4631	13	16	17	20	11	13	17	18	12	14	16	20	13	15	16	18	14	19	12	20	13	17	12	16	16	17	16	19	9	14	11	13	13	18	17	21	15	17	13	17	12	15	12	16	13	17	13	18	11
4632	11	16	15	20	11	16	13	16	16	18	11	16	10	14	8	12	16	19	11	14	12	16	13	17	11	17	9	13	11	14	15	19	13	16	15	17	11	15	16	18	13	19	9	11	12	14	14	19	13
4634	12	14	13	17	12	13	13	15	10	13	18	20	11	13	12	16	15	18	10	17	11	14	13	13	13	14	9	11	14	16	14	19	15	21	12	14	11	17	14	15	17	19	12	15	13	15	12	17	14
4635	9	12	15	17	11	13	11	14	13	15	15	17	7	10	11	17	14	18	13	16	12	16	13	13	9	11	10	13	8	9	14	18	15	17	12	17	10	11	15	16	16	19	9	11	11	14	12	16	15
4636	14	18	12	16	12	13	13	15	12	14	10	13	10	12	11	13	17	21	10	15	14	16	16	18	12	16	14	14	15	18	16	18	15	19	14	15	12	15	11	14	17	19	14	14	13	17	11	13	12
4637	7	12	12	16	9	12	10	13	10	13	12	16	10	14	7	12	10	13	8	13	15	19	11	14	9	11	7	10	11	15	16	17	14	17	8	14	9	13	13	15	13	18	8	12	12	14	14	17	9
4638	9	14	17	24	14	20	14	20	13	19	15	21	9	15	11	19	15	18	11	20	13	18	11	16	12	17	6	13	14	18	13	22	16	21	14	21	11	20	16	20	15	21	15	23	14	16	12	21	13
4639	10	14	14	18	10	12	16	16	13	15	14	16	13	16	16	19	12	17	11	17	14	17	17	18	13	16	13	14	12	17	14	18	14	16	11	17	13	18	14	17	18	21	10	16	12	15	14	18	17
4640	12	15	10	15	11	16	10	14	11	15	13	18	14	17	10	15	12	15	10	16	12	13	11	16	18	20	10	13	13	17	21	21	10	15	11	14	12	15	14	16	13	14	12	16	15	17	15	19	12
4641	11	14	11	16	8	10	13	15	10	13	11	15	10	14	12	16	11	16	9	19	8	13	12	15	7	10	11	14	11	14	13	14	11	18	13	18	10	16	12	15	15	18	11	15	9	15	9	14	13
4643	11	17	13	15	9	10	10	11	15	15	14	16	10	11	7	12	10	14	10	14	11	14	14	16	10	15	10	12	12	15	16	17	14	18	12	15	10	12	11	14	13	14	9	11	11	17	16	19	12
4644	10	11	13	16	10	12	11	12	11	12	15	16	8	9	14	17	12	16	9	13	14	16	10	12	12	14	11	11	10	12	13	15	14	16	10	14	11	13	12	13	15	18	12	13	10	15	10	11	14
4645	15	18	12	16	12	16	10	13	10	13	14	19	12	17	10	15	16	19	8	16	10	14	12	13	14	17	12	15	13	17	16	19	16	20	11	14	8	14	12	16	15	17	11	16	12	14	12	15	13
4646	10	15	14	17	11	14	9	13	14	18	8	15	10	11	14	18	15	19	10	12	13	17	10	15	10	15	8	10	9	15	11	16	16	17	10	15	13	16	12	17	12	17	8	12	12	16	14	16	10
4647	14	17	14	15	12	14	9	10	13	13	13	15	10	12	11	14	15	16	12	17	13	16	17	17	12	13	14	15	13	16	19	19	15	19	13	15	12	14	11	14	15	17	11	13	11	13	18	18	13
4648	11	13	12	18	13	14	15	17	15	19	17	18	10	13	16	21	16	19	11	16	9	12	12	14	13	16	11	15	12	13	11	14	18	20	12	17	14	16	13	16	14	16	12	15	13	17	8	11	13
4649	13	19	14	21	13	14	13	16	12	15	16	19	12	16	11	15	15	19	15	19	14	16	12	14	11	16	12	15	15	15	14	17	16	18	14	19	10	13	14	16	15	16	13	16	13	15	12	17	12
4650	13	14	15	20	12	20	10	14	11	17	15	20	11	15	9	13	13	19	13	17	10	15	9	15	10	16	10	11	11	16	14	18	14	17	14	15	10	15	16	21	14	18	10	16	10	12	14	17	14
4651	13	19	14	19	8	11	10	12	10	12	13	17	10	12	7	13	12	16	10	15	9	14	9	15	9	12	11	14	8	14	16	18	14	16	16	19	9	13	14	18	11	14	10	12	11	16	14	17	9
4652	11	16	13	16	8	14	9	14	7	13	12	18	12	17	8	16	12	16	11	16	11	16	11	13	12	14	11	15	8	11	16	19	16	18	13	18	11	17	16	18	12	15	6	12	13	14	15	18	11
4653	11	15	11	17	9	11	10	12	14	19	13	16	11	12	12	14	15	19	12	14	15	17	12	15	13	18	11	12	11	15	16	17	15	16	9	9	10	10	14	19	12	14	11	12	12	16	15	15	7
4654	12	15	16	20	13	13	10	11	10	11	15	17	9	9	12	13	19	22	9	14	8	10	8	10	13	15	10	10	11	12	15	16	16	18	14	14	14	14	12	13	13	13	12	13	15	16	12	13	13
4655	9	11	10	17	12	14	10	11	9	12	12	15	12	13	10	16	17	20	9	16	14	16	12	17	8	13	8	11	15	15	14	16	12	15	12	16	11	15	15	20	16	17	14	15	15	20	11	14	10
4656	10	13	15	19	12	13	11	11	12	13	13	16	15	15	12	14	16	20	14	19	15	18	10	11	14	16	11	12	11	15	14	15	15	17	12	15	13	15	15	16	16	18	13	16	12	15	15	18	11
4657	12	18	9	14	11	15	14	16	12	17	18	20	14	17	12	17	14	18	9	16	13	15	14	18	11	14	10	16	12	20	14	16	15	18	12	15	13	17	13	17	16	20	6	13	9	17	13	16	17
4658	10	15	11	13	10	11	10	11	13	14	12	14	10	12	11	14	10	15	5	11	13	15	12	15	10	13	6	8	9	12	16	18	11	16	8	13	10	12	12	15	14	15	10	12	12	16	11	15	13
4659	13	17	10	16	9	13	13	17	13	17	12	15	15	17	9	15	16	19	10	14	10	16	10	14	11	17	10	15	11	15	13	19	14	18	11	16	13	17	15	19	12	18	11	15	12	15	11	13	11
4660	11	13	15	18	8	12	12	14	12	14	15	17	8	9	14	17	13	17	14	17	9	13	12	15	9	10	14	15	6	10	13	16	19	20	18	21	12	14	10	15	11	14	11	13	13	15	10	12	10
4661	8	13	14	17	11	14	8	10	9	12	12	13	7	10	9	14	15	16	13	17	14	17	11	13	10	12	7	10	13	14	18	20	11	15	10	14	10	14	11	13	17	19	12	13	11	14	14	17	11
4662	13	14	18	20	13	15	12	14	14	17	12	15	10	12	11	14	17	20	13	15	13	15	12	14	11	13	9	10	14	15	15	19	19	22	16	20	14	16	12	13	15	19	16	17	13	14	16	20	12
4663	9	14	13	15	10	13	10	12	12	13	12	14	14	15	7	11	15	18	11	15	10	15	9	12	7	10	10	12	11	15	15	15	13	16	12	15	12	13	11	13	14	17	8	12	14	19	15	16	10
4664	11	17	10	17	11	15	12	16	12	15	11	17	14	17	11	15	13	17	10	16	15	17	12	16	12	16	12	15	14	17	12	15	14	17	9	13	11	15	16	17	13	14	11	15	12	14	10	17	13
4665	13	14	13	15	8	10	12	13	9	10	12	15	11	12	13	16	14	15	8	17	11	13	11	13	11	12	12	13	11	15	14	16	13	19	12	16	11	12	13	13	17	18	11	13	11	14	12	18	9
4666	12	16	12	17	12	15	15	16	13	17	13	15	14	16	13	19	16	18	10	13	18	19	14	17	14	15	11	14	17	22	17	19	18	20	11	14	14	18	12	17	18	22	15	19	17	20	15	17	11
4667	15	18	13	13	13	13	11	12	13	13	12	13	14	15	13	16	16	19	12	12	14	15	14	16	12	16	12	12	16	19	18	18	16	17	11	13	13	14	18	21	16	17	12	12	13	16	15	15	14
4668	7	11	12	17	13	16	15	17	13	14	11	14	13	16	11	15	11	14	9	15	11	13	13	16	11	14	7	11	11	14	15	19	13	14	11	15	11	15	15	18	13	18	11	15	11	13	10	14	11
4669	12	13	10	13	9	12	13	15	9	11	11	13	14	17	10	13	11	16	9	16	12	15	13	17	11	14	10	13	12	14	14	17	11	16	9	14	14	16	12	15	12	17	11	12	11	15	11	14	7
4670	14	16	14	17	9	14	12	13	13	16	12	15	14	16	12	14	12	15	11	14	13	19	15	18	12	14	13	14	7	13	17	18	15	19	15	18	13	14	13	18	12	15	9	13	11	16	14	15	11
4671	11	16	13	18	14	20	13	17	11	17	13	19	14	20	13	15	14	17	11	18	10	17	9	14	12	17	14	17	10	13	13	18	16	21	12	17	10	16	13	17	14	18	10	14	9	11	9	16	13
4672	11	15	16	18	10	12	11	12	12	13	14	16	9	11	11	16	14	15	14	18	13	16	13	16	10	13	13	14	8	10	13	16	18	21	16	20	12	14	15	16	14	17	11	14	10	12	14	17	11
4673	13	19	11	19	11	15	8	14	13	18	14	20	11	16	12	16	16	22	15	19	10	17	12	15	9	16	11	15	11	13	15	18	14	19	13	17	14	19	11	17	9	15	13	17	15	16	11	16	8
4674	12	17	13	19	11	13	11	14	11	15	14	16	13	15	10	15	15	17	5	12	11	16	8	12	14	18	5	9	12	19	15	17	12	18	11	12	8	9	14	18	14	17	11	16	12	17	14	16	15
4676	12	14	16	20	12	17	9	13	14	18	18	20	10	13	12	13	13	16	12	18	14	18	12	15	14	15	11	13	10	12	16	19	17	22	13	17	14	17	12	13	12	16	10	13	10	14	13	16	13
4677	8	9	12	18	8	10	14	15	15	16	13	15	9	13	12	14	13	16	10	12	14	19	14	15	11	15	10	10	13	14	16	18	12	16	12	13	13	16	15	18	12	16	11	12	11	14	14	15	9
4778	11	13	18	20	10	14	12	13	11	13	12	15	8	11	9	14	15	18	11	18	6	11	11	14	9	13	14	15	9	14	16	17	17	21	17	19	10	13	13	16	14	18	10	12	11	16	10	11	11
4779	13	17	15	16	9	12	10	12	13	15	14	18	10	12	12	15	13	14	13	16	14	15	12	16	12	13	9	12	12	17	18	19	16	17	11	14	12	13	15	17	12	14	12	14	11	15	16	19	11
4780	9	16	14	19	13	13	16	16	13	15	14	16	14	16	11	13	17	21	13	17	15	17	14	18	12	17	14	14	14	18	12	14	15	18	15	16	11	14	14	18	17	18	13	13	14	20	15	17	9
4781	10	14	14	19	10	13	10	13	9	12	13	18	10	12	10	14	12	16	6	10	11	14	11	16	14	16	10	12	10	14	13	17	16	16	10	13	11	13	16	19	11	14	8	12	16	17	15	19	11
4788	16	17	10	15	12	15	7	10	10	17	15	19	13	16	14	16	13	18	13	16	16	18	15	16	15	18	12	14	15	18	12	13	15	18	9	11	10	13	13	17	14	17	10	15	14	17	12	15	15
4789	14	16	13	16	12	13	14	15	10	13	13	16	13	13	13	14	14	17	10	13	12	15	15	18	12	15	11	12	16	18	18	19	13	16	10	13	13	16	9	15	17	18	13	14	14	16	10	13	12
4798	15	17	11	13	11	16	10	12	12	14	11	14	15	16	13	16	15	15	14	18	13	16	11	13	14	14	11	14	12	17	18	19	14	18	12	15	13	14	9	12	13	18	12	13	12	16	13	17	10
[truncated: 25 more columns]
